# Supplementary material for: BnUC1 Is a Key Regulator of Epidermal Wax Biosynthesis and Lipid Transport in Brassica napus
Source: Int J Mol Sci. 2024 Sep 2;25(17):9533. doi: 10.3390/ijms25179533 (PMC11394786; doi:10.3390/ijms25179533)
Supplement: Supplementary file 1 [file ijms-25-09533-s001.zip]

Archive with 1 entries (1 files):
- ijms-3147688-supplementary.pdf
